# Supplementary material for: In Vitro Assessment of Gold Nanoparticles on Telomerase Activity and Telomere Length in Human Fibroblasts
Source: Int J Mol Sci. 2023 Sep 19;24(18):14273. doi: 10.3390/ijms241814273 (PMC10532081; doi:10.3390/ijms241814273)
Supplement: Supplementary file 1 [file ijms-24-14273-s001.zip]

Archive with 1 entries (1 files):
- ijms-2539232-supplementary.pdf
